# Supplementary material for: Multiomic analysis reveals that the flavonoid biosynthesis pathway is associated with cold tolerance in Heracleum moellendorffii Hance
Source: Front Plant Sci. 2025 Mar 14;16:1544898. doi: 10.3389/fpls.2025.1544898 (PMC11949932; doi:10.3389/fpls.2025.1544898)
Supplement: Supplementary file 8 [file Table1.xlsx]

## Sheet: sheet1
Table S1. RNAseq data statistics
Sample ID	Raw reads	Raw bases	Total reads	Total bases	Error (%)	Q30 (%)	GC (%)
CK_0h_R1	44985032	6792739832	44264716	6622913664	0.0117	96.54	43.09
CK_0h_R2	44878278	6776619978	44152526	6611386637	0.0117	96.56	43.27
CK_0h_R3	42997830	6492672330	42262474	6317017488	0.0117	96.59	43.49
Cold_12h_R1	42002570	6342388070	41168102	6165224114	0.0116	96.68	44.72
Cold_12h_R2	45173954	6821267054	44322436	6638810965	0.0117	96.63	44.41
Cold_12h_R3	41895012	6326146812	41051880	6148180007	0.0116	96.77	42.41
Cold_24h_R1	45011492	6796735292	44214408	6621528815	0.0116	96.78	43.25
Cold_24h_R2	45074320	6806222320	44256460	6592296558	0.0116	96.8	42.37
Cold_24h_R3	43930816	6633553216	43034812	6441734171	0.0117	96.67	42.38
Cold_36h_R1	46340486	6997413386	45508182	6814460714	0.0117	96.66	43.6
Cold_36h_R2	43811282	6615503582	43054896	6440848776	0.0117	96.59	43.64
Cold_36h_R3	47343858	7148922558	46546644	6956674216	0.0117	96.65	43.48
