# Supplementary material for: Multiomic analysis reveals that the flavonoid biosynthesis pathway is associated with cold tolerance in Heracleum moellendorffii Hance
Source: Front Plant Sci. 2025 Mar 14;16:1544898. doi: 10.3389/fpls.2025.1544898 (PMC11949932; doi:10.3389/fpls.2025.1544898)
Supplement: Supplementary file 9 [file Table2.xlsx]

## Sheet: Sheet1
Table S2. Hub genes in different modules using WGCNA analysis
Modules	Hub gene ID
black	Hmo.768
black	Hmo.6106
black	Hmo.29351
black	Hmo.58149
black	Hmo.110335
blue	Hmo.2913
blue	Hmo.35925
blue	Hmo.15488
blue	Hmo.4211
blue	Hmo.111074
brown	Hmo.118722
brown	Hmo.35003
brown	Hmo.20515
brown	Hmo.80196
brown	Hmo.112648
cyan	Hmo.26539
cyan	Hmo.131894
cyan	Hmo.38310
cyan	Hmo.20171
cyan	Hmo.37975
darkgreen	Hmo.121939
darkgreen	Hmo.3767
darkgreen	Hmo.105842
darkgreen	Hmo.58416
darkgreen	Hmo.52087
darkred	Hmo.37441
darkred	Hmo.37763
darkred	Hmo.71536
darkred	Hmo.80633
darkred	Hmo.97506
green	Hmo.9265
green	Hmo.32658
green	Hmo.81391
green	Hmo.62196
green	Hmo.58072
green	Hmo.127043
green	Hmo.131749
green	Hmo.118127
green	Hmo.119661
green	Hmo.133815
grey60	Hmo.64162
grey60	Hmo.129004
grey60	Hmo.946
grey60	Hmo.86793
grey60	Hmo.81496
lightcyan	Hmo.15230
lightcyan	Hmo.117327
lightcyan	Hmo.122736
lightcyan	Hmo.54512
lightcyan	Hmo.46374
lightgreen	Hmo.11965
lightgreen	Hmo.122741
lightgreen	Hmo.21063
lightgreen	Hmo.52277
lightgreen	Hmo.6694
lightyellow	Hmo.44093
lightyellow	Hmo.67388
lightyellow	Hmo.56995
lightyellow	Hmo.120565
lightyellow	Hmo.9370
magenta	Hmo.23910
magenta	Hmo.103237
magenta	Hmo.91747
magenta	Hmo.43485
magenta	Hmo.120458
midnightblue	Hmo.14619
midnightblue	Hmo.122035
midnightblue	Hmo.95541
midnightblue	Hmo.123782
midnightblue	Hmo.109708
pink	Hmo.7058
pink	Hmo.58410
pink	Hmo.75874
pink	Hmo.56593
pink	Hmo.89001
purple	Hmo.3324
purple	Hmo.127831
purple	Hmo.107467
purple	Hmo.26735
purple	Hmo.104497
red	Hmo.77906
red	Hmo.54418
red	Hmo.7045
red	Hmo.68270
red	Hmo.70177
royalblue	Hmo.11972
royalblue	Hmo.57412
royalblue	Hmo.112521
royalblue	Hmo.130063
royalblue	Hmo.120855
salmon	Hmo.59281
salmon	Hmo.71138
salmon	Hmo.83950
salmon	Hmo.110883
salmon	Hmo.67246
tan	Hmo.131973
tan	Hmo.116802
tan	Hmo.125860
tan	Hmo.123741
tan	Hmo.88997
turquoise	Hmo.40451
turquoise	Hmo.82162
turquoise	Hmo.115546
turquoise	Hmo.35416
turquoise	Hmo.129965
yellow	Hmo.85662
yellow	Hmo.75689
yellow	Hmo.20826
yellow	Hmo.1403
yellow	Hmo.77511
