# Supplementary material for: Multiomic analysis reveals that the flavonoid biosynthesis pathway is associated with cold tolerance in Heracleum moellendorffii Hance
Source: Front Plant Sci. 2025 Mar 14;16:1544898. doi: 10.3389/fpls.2025.1544898 (PMC11949932; doi:10.3389/fpls.2025.1544898)
Supplement: Supplementary file 10 [file Table3.xlsx]

## Sheet: sheet1
Table S3. Structural gene identification of flavonoid biosynthesis pathway in H. moellendorffii Hance
Gene ID	Family	Type
Hmo.49561	PAL	Enzyme
Hmo.50133	PAL	Enzyme
Hmo.3747	C4H	Enzyme
Hmo.92905	C4H	Enzyme
Hmo.3949	C4H	Enzyme
Hmo.4020	C4H	Enzyme
Hmo.3095	C4H	Enzyme
Hmo.86835	C4H	Enzyme
Hmo.96881	C4H	Enzyme
Hmo.100581	C4H	Enzyme
Hmo.6917	C4H	Enzyme
Hmo.99198	C4H	Enzyme
Hmo.4254	C4H	Enzyme
Hmo.5938	C4H	Enzyme
Hmo.101768	C4H	Enzyme
Hmo.99441	4CL	Enzyme
Hmo.89052	4CL	Enzyme
Hmo.91015	4CL	Enzyme
Hmo.79198	CHS	Enzyme
Hmo.89869	CHS	Enzyme
Hmo.89842	CHS	Enzyme
Hmo.90646	CHS	Enzyme
Hmo.95429	CHS	Enzyme
Hmo.5939	CHS	Enzyme
Hmo.121676	CHI	Enzyme
Hmo.29389	CHI	Enzyme
Hmo.3611	F3'H F3'5'H	Enzyme
Hmo.88447	F3'H F3'5'H	Enzyme
Hmo.83841	F3'H F3'5'H	Enzyme
Hmo.92226	F3'H F3'5'H	Enzyme
Hmo.99546	F3'H F3'5'H	Enzyme
Hmo.15576	F3H	Enzyme
Hmo.11780	F3H	Enzyme
Hmo.20432	FS1	Enzyme
Hmo.117480	FS1	Enzyme
Hmo.20926	FS1	Enzyme
Hmo.15773	FS1	Enzyme
Hmo.17758	FS1	Enzyme
Hmo.114720	FS1	Enzyme
Hmo.112025	ANS	Enzyme
Hmo.23024	DFR	Enzyme
Hmo.17294	DFR	Enzyme
Hmo.23188	DFR	Enzyme
Hmo.21394	DFR	Enzyme
Hmo.20918	DFR	Enzyme
Hmo.23074	DFR	Enzyme
Hmo.115645	DFR	Enzyme
Hmo.23384	LAR	Enzyme
Hmo.21266	LAR	Enzyme
Hmo.114607	LAR	Enzyme
Hmo.82972	LAR	Enzyme
Hmo.116124	LAR	Enzyme
Hmo.4013	UGT	Enzyme
Hmo.3384	UGT	Enzyme
Hmo.95068	UGT	Enzyme
Hmo.100978	UGT	Enzyme
Hmo.78739	UGT	Enzyme
Hmo.108574	UGT	Enzyme
Hmo.9137	UGT	Enzyme
Hmo.5775	UGT	Enzyme
Hmo.5902	UGT	Enzyme
Hmo.95918	UGT	Enzyme
Hmo.3053	UGT	Enzyme
Hmo.108990	UGT	Enzyme
Hmo.103902	UGT	Enzyme
Hmo.3259	UGT	Enzyme
Hmo.3878	UGT	Enzyme
Hmo.14894	UGT	Enzyme
Hmo.106946	UGT	Enzyme
Hmo.9188	UGT	Enzyme
Hmo.3484	UGT	Enzyme
Hmo.5865	UGT	Enzyme
Hmo.103156	UGT	Enzyme
Hmo.6031	UGT	Enzyme
Hmo.14568	UGT	Enzyme
Hmo.9416	UGT	Enzyme
Hmo.110870	UGT	Enzyme
Hmo.9286	UGT	Enzyme
Hmo.6273	UGT	Enzyme
Hmo.93360	UGT	Enzyme
Hmo.6740	UGT	Enzyme
Hmo.102892	UGT	Enzyme
Hmo.104253	UGT	Enzyme
Hmo.112723	UGT	Enzyme
Hmo.9301	UGT	Enzyme
Hmo.6715	UGT	Enzyme
Hmo.8859	UGT	Enzyme
Hmo.96069	UGT	Enzyme
Hmo.100270	UGT	Enzyme
Hmo.101540	UGT	Enzyme
Hmo.112167	MYB	Transcription factor
Hmo.126200	MYB	Transcription factor
Hmo.79225	TT8(bHLH42)	Transcription factor
Hmo.109142	TTG1	Transcription factor
Hmo.87920	TTG1	Transcription factor
Hmo.90668	TT12 MATE2	Transporter
Hmo.90932	TT12 MATE2	Transporter
Hmo.4263	TT12 MATE2	Transporter
Hmo.3242	TT12 MATE2	Transporter
Hmo.91434	TT12 MATE2	Transporter
Hmo.5863	TT12 MATE2	Transporter
Hmo.65245	TT12 MATE2	Transporter
Hmo.1265	TT13 AHA10	Transporter
Hmo.1290	TT13 AHA10	Transporter
Hmo.31960	TT13 AHA10	Transporter
Hmo.118122	TT19 GSTF12	Transporter
Hmo.105240	TT19 GSTF12	Transporter
Hmo.132277	TT19 GSTF12	Transporter
