# Supplementary material for: Multiomic analysis reveals that the flavonoid biosynthesis pathway is associated with cold tolerance in Heracleum moellendorffii Hance
Source: Front Plant Sci. 2025 Mar 14;16:1544898. doi: 10.3389/fpls.2025.1544898 (PMC11949932; doi:10.3389/fpls.2025.1544898)
Supplement: Supplementary file 11 [file Table4.xlsx]

## Sheet: Sheet1
Table S4. Significant correlation relationships between structural gene and TF in flavonoid biosynthesis pathway
Structural gene ID	Transcription factor ID	Correlation coefficient	P value
Hm0.49561	Hm0.2907	0.965677	3.54152e-07
Hm0.49561	Hm0.29251	0.973511	9.82364e-08
Hm0.49561	Hm0.29759	0.922061	1.98501e-05
Hm0.49561	Hm0.49415	0.90926	4.15339e-05
Hm0.50133	Hm0.2907	0.923363	1.82872e-05
Hm0.50133	Hm0.29251	0.960939	6.70608e-07
Hm0.92905	Hm0.121839	0.901854	6.07039e-05
Hm0.86835	Hm0.120827	0.911323	3.71542e-05
Hm0.86835	Hm0.139579	0.914998	3.02586e-05
Hm0.86835	Hm0.101393	0.912008	3.57845e-05
Hm0.86835	Hm0.107467	0.925664	1.57635e-05
Hm0.86835	Hm0.111180	0.900753	6.40622e-05
Hm0.86835	Hm0.113264	0.902756	5.80555e-05
Hm0.86835	Hm0.115038	0.933559	9.11446e-06
Hm0.86835	Hm0.115152	0.901352	6.22196e-05
Hm0.86835	Hm0.123947	0.925551	1.58815e-05
Hm0.86835	Hm0.124187	0.922162	1.97256e-05
Hm0.86835	Hm0.12460	0.905861	4.96263e-05
Hm0.86835	Hm0.12554	0.907827	4.4807e-05
Hm0.86835	Hm0.130411	0.918367	2.48637e-05
Hm0.86835	Hm0.15352	0.903975	5.46221e-05
Hm0.86835	Hm0.23259	0.92655	1.48691e-05
Hm0.86835	Hm0.23620	0.9031	5.70711e-05
Hm0.86835	Hm0.28980	0.941658	4.82467e-06
Hm0.86835	Hm0.32342	-0.91881	2.42148e-05
Hm0.86835	Hm0.3294	0.912971	3.39237e-05
Hm0.86835	Hm0.35600	0.93918	5.91472e-06
Hm0.86835	Hm0.37597	0.91872	2.43454e-05
Hm0.86835	Hm0.38135	0.93399	8.8289e-06
Hm0.86835	Hm0.53953	0.934947	8.22082e-06
Hm0.86835	Hm0.57394	0.917739	2.58067e-05
Hm0.86835	Hm0.71999	-0.916894	2.71198e-05
Hm0.86835	Hm0.78484	0.910859	3.81063e-05
Hm0.86835	Hm0.81027	0.921531	2.05154e-05
Hm0.86835	Hm0.84615	0.939473	5.77683e-06
Hm0.86835	Hm0.84968	0.924145	1.73963e-05
Hm0.86835	Hm0.88273	0.934527	8.48364e-06
Hm0.86835	Hm0.9176	0.930766	1.11442e-05
Hm0.86835	Hm0.97482	0.93245	9.88186e-06
Hm0.86835	Hm0.98279	0.919835	2.27645e-05
Hm0.96881	Hm0.23102	0.948991	2.49579e-06
Hm0.6917	Hm0.3355	0.969957	1.83268e-07
Hm0.6917	Hm0.103132	0.964452	4.21159e-07
Hm0.6917	Hm0.6089	0.932972	9.5148e-06
Hm0.99198	Hm0.23921	0.96792	2.53546e-07
Hm0.99198	Hm0.17339	0.903708	5.53595e-05
Hm0.99198	Hm0.17762	0.9879	2.00183e-09
Hm0.99198	Hm0.20460	0.980123	2.36332e-08
Hm0.99198	Hm0.21364	0.978974	3.12462e-08
Hm0.99198	Hm0.53413	0.975087	7.24804e-08
Hm0.99198	Hm0.9882	0.96174	6.05453e-07
Hm0.4254	Hm0.37452	0.922069	1.98398e-05
Hm0.5938	Hm0.3268	0.937352	6.83744e-06
Hm0.5938	Hm0.53953	0.907076	4.6604e-05
Hm0.5938	Hm0.57394	0.924186	1.73506e-05
Hm0.101768	Hm0.3699	-0.919532	2.3186e-05
Hm0.101768	Hm0.120082	-0.915204	2.99047e-05
Hm0.101768	Hm0.17308	-0.902017	6.02185e-05
Hm0.101768	Hm0.21021	-0.916498	2.77532e-05
Hm0.101768	Hm0.80831	-0.925404	1.60344e-05
Hm0.99441	Hm0.49051	0.929258	1.238e-05
Hm0.99441	Hm0.2907	0.917281	2.65114e-05
Hm0.99441	Hm0.29251	0.907209	4.62806e-05
Hm0.89052	Hm0.23000	0.909785	4.03829e-05
Hm0.79198	Hm0.122462	-0.901416	6.20221e-05
Hm0.79198	Hm0.123799	-0.937531	6.7425e-06
Hm0.79198	Hm0.113264	-0.902771	5.80117e-05
Hm0.79198	Hm0.126200	0.910797	3.82354e-05
Hm0.89842	Hm0.46159	0.983546	9.2395e-09
Hm0.89842	Hm0.110081	0.932704	9.70198e-06
Hm0.90646	Hm0.18615	-0.928512	1.30306e-05
Hm0.5939	Hm0.115152	-0.913784	3.24151e-05
Hm0.5939	Hm0.1347	0.903178	5.68489e-05
Hm0.5939	Hm0.29303	0.921785	2.01946e-05
Hm0.5939	Hm0.49415	0.92291	1.882e-05
Hm0.121676	Hm0.2907	0.90969	4.059e-05
Hm0.29389	Hm0.2907	0.904798	5.23957e-05
Hm0.92226	Hm0.123799	-0.908456	4.33465e-05
Hm0.92226	Hm0.1190	0.916707	2.74175e-05
Hm0.92226	Hm0.2907	0.929811	1.19148e-05
Hm0.92226	Hm0.29117	-0.919728	2.29126e-05
Hm0.92226	Hm0.29251	0.94204	4.67147e-06
Hm0.92226	Hm0.29303	0.927068	1.43652e-05
Hm0.92226	Hm0.29759	0.912656	3.45234e-05
Hm0.92226	Hm0.49415	0.940027	5.52211e-06
Hm0.99546	Hm0.112167	0.952851	1.69504e-06
Hm0.99546	Hm0.109860	0.960506	7.08099e-07
Hm0.15576	Hm0.2907	0.967048	2.89486e-07
Hm0.11780	Hm0.2907	0.939059	5.97275e-06
Hm0.117480	Hm0.14838	0.990583	5.74152e-10
Hm0.117480	Hm0.3699	0.99832	1.05059e-13
Hm0.117480	Hm0.112521	0.901964	6.03759e-05
Hm0.117480	Hm0.120082	0.992837	1.46777e-10
Hm0.117480	Hm0.21021	0.989802	8.54143e-10
Hm0.117480	Hm0.23180	0.920974	2.12334e-05
Hm0.117480	Hm0.80831	0.989785	8.61008e-10
Hm0.17758	Hm0.3355	0.974687	7.84456e-08
Hm0.17758	Hm0.103132	0.905537	5.04567e-05
Hm0.112025	Hm0.11608	0.969256	2.05429e-07
Hm0.112025	Hm0.12029	0.964437	4.21989e-07
Hm0.112025	Hm0.79221	0.967896	2.54482e-07
Hm0.112025	Hm0.96023	0.952146	1.82337e-06
Hm0.17294	Hm0.108251	-0.937941	6.52852e-06
Hm0.17294	Hm0.131475	-0.957644	9.99811e-07
Hm0.17294	Hm0.132591	-0.917418	2.62987e-05
Hm0.17294	Hm0.14871	-0.915576	2.92733e-05
Hm0.17294	Hm0.92477	-0.914319	3.14498e-05
Hm0.17294	Hm0.29707	-0.908036	4.43189e-05
Hm0.17294	Hm0.79225	0.960186	7.36872e-07
Hm0.23188	Hm0.112167	0.964382	4.25236e-07
Hm0.23188	Hm0.109860	0.975186	7.10674e-08
Hm0.20918	Hm0.23000	0.927632	1.38313e-05
Hm0.115645	Hm0.49415	0.921528	2.05194e-05
Hm0.114607	Hm0.46159	0.959257	8.25638e-07
Hm0.114607	Hm0.110081	0.907277	4.61169e-05
Hm0.82972	Hm0.3355	0.987957	1.95558e-09
Hm0.82972	Hm0.103132	0.946575	3.13271e-06
Hm0.82972	Hm0.6089	0.904702	5.26515e-05
Hm0.112167	Hm0.109860	0.977819	4.0741e-08
Hm0.79225	Hm0.110049	-0.928971	1.2627e-05
Hm0.79225	Hm0.122462	-0.902986	5.7396e-05
Hm0.79225	Hm0.14871	-0.90173	6.10742e-05
Hm0.100978	Hm0.101912	0.926301	1.51168e-05
Hm0.100978	Hm0.5809	-0.928241	1.32731e-05
Hm0.100978	Hm0.23000	0.935782	7.71763e-06
Hm0.78739	Hm0.90575	0.902971	5.74384e-05
Hm0.78739	Hm0.121239	0.909427	4.11663e-05
Hm0.108574	Hm0.23567	-0.903796	5.51169e-05
Hm0.5775	Hm0.115152	-0.931655	1.04632e-05
Hm0.5775	Hm0.29303	0.936597	7.25009e-06
Hm0.5775	Hm0.29759	0.941854	4.74549e-06
Hm0.5902	Hm0.128417	0.923804	1.77804e-05
Hm0.95918	Hm0.23102	0.920633	2.16833e-05
Hm0.103902	Hm0.100997	0.920665	2.16407e-05
Hm0.103902	Hm0.113507	0.903019	5.73005e-05
Hm0.103902	Hm0.23178	0.908308	4.36875e-05
Hm0.103902	Hm0.71621	0.925261	1.61849e-05
Hm0.103902	Hm0.87471	0.913706	3.2557e-05
Hm0.3259	Hm0.2907	0.951936	1.86311e-06
Hm0.3259	Hm0.29251	0.943664	4.06396e-06
Hm0.3259	Hm0.29759	0.933629	9.06741e-06
Hm0.106946	Hm0.15352	-0.933006	9.4912e-06
Hm0.106946	Hm0.17815	-0.903422	5.61606e-05
Hm0.9188	Hm0.121839	0.903221	5.67261e-05
Hm0.9188	Hm0.2907	0.940733	5.21088e-06
Hm0.9188	Hm0.29251	0.937765	6.61945e-06
Hm0.9188	Hm0.29759	0.907123	4.64902e-05
Hm0.9188	Hm0.49415	0.947203	2.95602e-06
Hm0.5865	Hm0.112167	0.981336	1.72873e-08
Hm0.5865	Hm0.109860	0.963744	4.64251e-07
Hm0.103156	Hm0.108875	-0.910456	3.89493e-05
Hm0.103156	Hm0.5809	-0.918062	2.53172e-05
Hm0.9286	Hm0.38180	0.915989	2.85841e-05
Hm0.6740	Hm0.128750	0.901309	6.23483e-05
Hm0.6740	Hm0.6867	0.911105	3.76e-05
Hm0.6740	Hm0.94900	0.900187	6.58469e-05
Hm0.112723	Hm0.20869	0.906358	4.8371e-05
Hm0.9301	Hm0.64729	0.961984	5.86661e-07
Hm0.9301	Hm0.74166	0.942984	4.31031e-06
Hm0.8859	Hm0.112167	0.960264	7.29735e-07
Hm0.8859	Hm0.109860	0.985754	4.51201e-09
Hm0.100270	Hm0.120827	0.92063	2.16869e-05
Hm0.100270	Hm0.100997	0.93423	8.67336e-06
Hm0.100270	Hm0.105345	0.931443	1.06229e-05
Hm0.100270	Hm0.115038	0.92247	1.93487e-05
Hm0.100270	Hm0.12554	0.905893	4.95437e-05
Hm0.100270	Hm0.18533	0.907577	4.53998e-05
Hm0.100270	Hm0.3268	0.902483	5.88484e-05
Hm0.91434	Hm0.27166	0.906832	4.71983e-05
Hm0.91434	Hm0.139579	0.932568	9.79773e-06
Hm0.91434	Hm0.107467	0.942311	4.56548e-06
Hm0.91434	Hm0.110883	0.967066	2.88719e-07
Hm0.91434	Hm0.123947	0.937169	6.93596e-06
Hm0.91434	Hm0.124187	0.924544	1.6955e-05
Hm0.91434	Hm0.12486	0.907626	4.52839e-05
Hm0.91434	Hm0.130411	0.933683	9.03159e-06
Hm0.91434	Hm0.15352	0.906424	4.82078e-05
Hm0.91434	Hm0.17496	0.950302	2.19591e-06
Hm0.91434	Hm0.23259	0.949048	2.48209e-06
Hm0.91434	Hm0.28980	0.92949	1.21838e-05
Hm0.91434	Hm0.32342	-0.940011	5.5296e-06
Hm0.91434	Hm0.35600	0.945805	3.3605e-06
Hm0.91434	Hm0.53953	0.947151	2.97011e-06
Hm0.91434	Hm0.57394	0.951035	2.04137e-06
Hm0.91434	Hm0.65651	0.917149	2.67187e-05
Hm0.91434	Hm0.71999	-0.931218	1.07937e-05
Hm0.91434	Hm0.78484	0.947768	2.80381e-06
Hm0.91434	Hm0.84615	0.933634	9.0642e-06
Hm0.91434	Hm0.88523	0.913365	3.31857e-05
Hm0.91434	Hm0.9176	0.948354	2.65274e-06
Hm0.91434	Hm0.98279	0.936131	7.51438e-06
Hm0.1265	Hm0.23000	0.906324	4.84557e-05
Hm0.1290	Hm0.121239	0.94066	5.24241e-06
Hm0.1290	Hm0.32407	0.938015	6.49032e-06
Hm0.1290	Hm0.49415	0.909661	4.06526e-05
Hm0.31960	Hm0.74179	-0.913421	3.30826e-05
