# Supplementary material for: Multiomic analysis reveals that the flavonoid biosynthesis pathway is associated with cold tolerance in Heracleum moellendorffii Hance
Source: Front Plant Sci. 2025 Mar 14;16:1544898. doi: 10.3389/fpls.2025.1544898 (PMC11949932; doi:10.3389/fpls.2025.1544898)
Supplement: Supplementary file 12 [file Table5.xlsx]

## Sheet: Sheet1
Table S5. Primers used in RT-qPCR
Gene ID	F	R
Hmo.49561	CCCACATTCATACCCGACTCTC	TTTGCATGCCCATTGGAGGTACC
Hmo.50133	CGAGGAATGCAGGTCTTACCCA	ACACCAACTGCATGCATGTCC
Hmo.29389	CAGCAGAGGCCCAAGTTCCAA	GGAAGTGTATCTCAATGTCCGT
Hmo.11780	GGGAGGGAGAGAAGGCAGTTATG	TGAAACGGACACAGGTCAGGCG
Hmo.3747	TCCCCCATGGCTCTCCTTCTGC	GCAACGGAACTTGAGTGGCTT
Hmo.4020	GCCTGTCATGTTAGGCTCGCT	TAGATGAGTTCGGCTGGAACGAG
Hmo.96881	AACCATCAACCCAGCACACCAAC	AGTAACGGGCCGTGTTTGGCT
Hmo.95918	GCCACTGACTTTCCACACCCTGC	GGGGATCGTATGACCTTGAGCCA
Hmo.91434	ACATTCCCATTTCCCCGTATCAGT	AGCTAGCCATAGCTGCTTCTTCAC
Hmo.1265	ACACGGACTTCAGCCGCCAGA	GTCGAGACCTTTGAGCTTCACCA
Hmo.86835	GCTGAGCCTCTTACAGCTATGTGT	TGCACAACGCGGAGACACAATCA
Hmo.17294	TGTGATTGTTGCAGCCGCGG	TCCCACGCAGCCTTTTCTGCC
Hmo.109142	GGGAGTTGCCTACGGTTGCTG	CTTTCAACAGCTGCATCTTGTTGGC
Hmo.14853	CAGATGGCATGTATGGACGGCA	CCCACCATCTCCAAACAAGAAGCA
Hmo.29057	GATGTGAATATGAACCGGAGAGGGA	GAAACAAACAGTTCGAAACTGTCGC
Hmo.14534	GGGATAACCCTTGTCCTAGAGCC	GGGTGTGGATGATTGTGCTCCC
Hmo.20138	GGAGCGAATTGGAGAACGCTCT	GCTCCAATCTCCCCAATTAGGCC
Hmo.15488	ACACATATGTTCCTCAATGGGGCC	CGGGAAATTCTAGGCTATCCCCC
Hmo.7058	CAAAGCTCAGTTGTACGACCTGAC	TGCCCCACTGCTACCACTTGT
Actin	CTGCTATGTATGTTGCTATCC	ATCAAGGCGTCTGTTAGAT
